# Supplementary material for: Upregulation of sodium taurocholate cotransporter polypeptide during hepatogenic differentiation of umbilical cord matrix mesenchymal stem cells facilitates hepatitis B entry
Source: Stem Cell Res Ther. 2017 Sep 29;8:204. doi: 10.1186/s13287-017-0656-5 (PMC5622580; doi:10.1186/s13287-017-0656-5)
Supplement: Additional file 1: Figure S1. — Naive and differentiated (three-step differentiation validation) MSC characterization. Figure S2. HBV infection validation. Figure S3. NTCP mRNA expression. Figure S4. NTCP protein expression. Figure S5. HBV-NTCP entry inhibition. Table S1. Primary antibodies used for MSC characterization. (ZIP 1866 kb) [file 13287_2017_656_MOESM1_ESM.zip]

Archive with 2 entries (2 files):
- Sargiacomo et al_supplementary figures_R3_final.pptx
- Sargiacomo et al_SUPPLEMENTARY MATERIAL_R3_Final.docx
